# Supplementary material for: Novel Flavivirus Attenuation Markers Identified in the Envelope Protein of Alfuy Virus
Source: Viruses. 2021 Jan 20;13(2):147. doi: 10.3390/v13020147 (PMC7909262; doi:10.3390/v13020147)
Supplement: Supplementary file 1 [file viruses-13-00147-s001.zip]

Archive with 6 entries (4 files):
- viruses-1058968-for conversion/
- viruses-1058968-for conversion/Supplementary Material for Resubmission/
- viruses-1058968-for conversion/Supplementary Material for Resubmission/Figure S1.pdf
- viruses-1058968-for conversion/Supplementary Material for Resubmission/Table S1.pdf
- viruses-1058968-for conversion/Supplementary Material for Resubmission/Table S2.xlsx
- viruses-1058968-for conversion/Supplementary Material for Resubmission/~$Table S2.xlsx
