# Supplementary material for: Novel Flavivirus Attenuation Markers Identified in the Envelope Protein of Alfuy Virus
Source: Viruses. 2021 Jan 20;13(2):147. doi: 10.3390/v13020147 (PMC7909262; doi:10.3390/v13020147)
Supplement: Supplementary file 1 [file viruses-13-00147-s001.zip › viruses-1058968-for conversion/Supplementary Material for Resubmission/Table S2.xlsx]

## Sheet: Heparin Statistics
SW13 ALFV Isolates - 50µg Heparin/ml					SW13 ALFV Isolates - 200µg Heparin/ml
Two Tailed Unpaired T-Test					Two Tailed Unpaired T-Test
Isolate #1	Isolate #2	P-Value	Significant?		Isolate #1	Isolate #2	P-Value	Significant?
MVEV 1-51	ALFV3929	< 0.0001	Yes		MVEV 1-51	ALFV3929	< 0.0001	Yes
MVEV 1-51	MVE/ALFstr	< 0.0001	Yes		MVEV 1-51	MVE/ALFstr	< 0.0001	Yes
MVEV 1-51	CY2269 (L)	0.1524	No		MVEV 1-51	CY2269 (L)	0.4555	No
MVEV 1-51	CY2269 (S)	< 0.0001	Yes		MVEV 1-51	CY2269 (S)	< 0.0001	Yes
MVEV 1-51	K37414 (L)	0.4867	No		MVEV 1-51	K37414 (L)	0.4781	No
MVEV 1-51	K37414 (S)	< 0.0001	Yes		MVEV 1-51	K37414 (S)	< 0.0001	Yes
CY2269 (L)	CY2269 (S)	< 0.0001	Yes		CY2269 (L)	CY2269 (S)	< 0.0001	Yes
K37414 (L)	K37414 (S)	< 0.0001	Yes		K37414 (L)	K37414 (S)	< 0.0001	Yes
SW13 Constructs - 50µg Heparin/ml					SW13 Constructs - 200µg Heparin/ml
Two Tailed Unpaired T-Test					Two Tailed Unpaired T-Test
Isolate #1	Isolate #2	P-Value	Significant?		Isolate #1	Isolate #2	P-Value	Significant?
MVE/ALFstr	MVE/ALFVstr-K327Q	< 0.0001	Yes		MVE/ALFstr	MVE/ALFVstr-K327Q	< 0.0001	Yes
MVE/ALFstr	MVE/ALFVstr-HMVEV K327Q	< 0.0001	Yes		MVE/ALFstr	MVE/ALFVstr-HMVEV K327Q	< 0.0001	Yes
MVE/ALFstr	MVE/ALFVstr-CHO+ HMVEV K327Q	< 0.0001	Yes		MVE/ALFstr	MVE/ALFVstr-CHO+ HMVEV K327Q	< 0.0001	Yes
C6/36 ALFV Isolates - 50µg Heparin/ml					C6/36 ALFV Isolates - 200µg Heparin/ml
Two Tailed Unpaired T-Test					Two Tailed Unpaired T-Test
Isolate #1	Isolate #2	P-Value	Significant?		Isolate #1	Isolate #2	P-Value	Significant?
MVEV 1-51	ALFV3929	< 0.0001	Yes		MVEV 1-51	ALFV3929	< 0.0001	Yes
MVEV 1-51	MVE/ALFstr	< 0.0001	Yes		MVEV 1-51	MVE/ALFstr	< 0.0001	Yes
MVEV 1-51	CY2269 (L)	0.589	No		MVEV 1-51	CY2269 (L)	0.5745	No
MVEV 1-51	CY2269 (S)	< 0.0001	Yes		MVEV 1-51	CY2269 (S)	< 0.0001	Yes
MVEV 1-51	K37414 (L)	0.1867	No		MVEV 1-51	K37414 (L)	0.0846	No
MVEV 1-51	K37414 (S)	< 0.0001	Yes		MVEV 1-51	K37414 (S)	< 0.0001	Yes
CY2269 (L)	CY2269 (S)	< 0.0001	Yes		CY2269 (L)	CY2269 (S)	< 0.0001	Yes
K37414 (L)	K37414 (S)	< 0.0001	Yes		K37414 (L)	K37414 (S)	< 0.0001	Yes
C6/36 Constructs - 50µg Heparin/ml					C6/36 Constructs - 200µg Heparin/ml
Two Tailed Unpaired T-Test					Two Tailed Unpaired T-Test
Isolate #1	Isolate #2	P-Value	Significant?		Isolate #1	Isolate #2	P-Value	Significant?
MVE/ALFstr	MVE/ALFVstr-K327Q	< 0.0001	Yes		MVE/ALFstr	MVE/ALFVstr-K327Q	< 0.0001	Yes
MVE/ALFstr	MVE/ALFVstr-HMVEV K327Q	< 0.0001	Yes		MVE/ALFstr	MVE/ALFVstr-HMVEV K327Q	< 0.0001	Yes
MVE/ALFstr	MVE/ALFVstr-CHO+ HMVEV K327Q	< 0.0001	Yes		MVE/ALFstr	MVE/ALFVstr-CHO+ HMVEV K327Q	< 0.0001	Yes
